# Supplementary material for: Deep Learning Analysis of In Vivo Hyperspectral Images for Automated Intraoperative Nerve Detection
Source: Diagnostics (Basel). 2021 Aug 21;11(8):1508. doi: 10.3390/diagnostics11081508 (PMC8391550; doi:10.3390/diagnostics11081508)
Supplement: Supplementary file 1 [file diagnostics-11-01508-s001.zip]

Archive with 1 entries (1 files):
- diagnostics-1304288-supplementary.pdf
